# Supplementary material for: UPLC-MS-ESI-QTOF Analysis and Antifungal Activity of Aqueous Extracts of Spondias tuberosa
Source: Molecules. 2022 Dec 30;28(1):305. doi: 10.3390/molecules28010305 (PMC9822456; doi:10.3390/molecules28010305)
Supplement: Supplementary file 1 [file molecules-28-00305-s001.zip]

Archive with 1 entries (1 files):
- molecules-2046663-supplementary.pdf
